# Supplementary material for: MIND bomb 2 prevents RIPK1 kinase activity-dependent and -independent apoptosis through ubiquitylation of cFLIPL
Source: Commun Biol. 2021 Jan 19;4:80. doi: 10.1038/s42003-020-01603-y (PMC7815719; doi:10.1038/s42003-020-01603-y)
Supplement: Supplementary file 4 — Supplementary Data 1 [file 42003_2020_1603_MOESM4_ESM.xlsx]

## Sheet: Sheet1
Supplementary Data 1. Binding scores of E3 ligases to cFLIPL
		E3 binding assay result			E3 binding assay result
		FLAG-DHFR (negative control)			FLAG-cFLIPL
Symbol	GenBank_acc	1	2	Median	1	2	Median	Sample/Mock	Ranking
TRIM31	BC017017	312	284	298	3376	3276	3326	11.1611	1
RNF8	BC007517	224	240	232	2104	2112	2108	9.08621	2
LINCR	0	208	212	210	1600	1620	1610	7.66667	3
BIRC3	BC037420	208	200	204	1508	1528	1518	7.44118	4
RNF12	0	244	216	230	1532	1536	1534	6.66957	5
MIB2	BC037542	244	236	240	1556	1304	1430	5.95833	6
MEX3B	BC111545	280	256	268	1564	1540	1552	5.79104	7
RNF126	BC001442	240	216	228	1276	1304	1290	5.65789	8
NOSIP	BC009299	196	156	176	932	1008	970	5.51136	9
RNF32	BC028120	224	224	224	1284	1184	1234	5.50893	10
RNF25	BC015612	140	176	158	912	800	856	5.41772	11
TRIM21	BC010861	764	1484	1124	6008	6072	6040	5.37367	12
ANKIB1	0	228	240	234	1252	1208	1230	5.25641	13
TRIM13	BC063407	196	220	208	1072	1004	1038	4.99038	14
IBRDC2	0	208	276	242	1356	960	1158	4.78512	15
RNF115	BC054049	192	216	204	992	912	952	4.66667	16
TRIM15	BC038585	236	244	240	1088	1140	1114	4.64167	17
CHFR	BC012072	216	288	252	1140	1168	1154	4.57937	18
RBBP6	0	232	224	228	1056	1032	1044	4.57895	19
RNF152	BC111956	212	180	196	952	820	886	4.52041	20
PML	BC000080	204	220	212	924	976	950	4.48113	21
RNF144A	BC050373	212	232	222	948	972	960	4.32432	22
BRAP	0	220	244	232	1000	1004	1002	4.31897	23
RNF38	BC033786	488	468	478	2044	2024	2034	4.25523	24
TRIM10	0	216	192	204	888	840	864	4.23529	25
DTX2	BC008856	180	200	190	772	824	798	4.2	26
CBL	0	284	276	280	1148	1164	1156	4.12857	27
CBLL1	BC130529	232	232	232	992	912	952	4.10345	28
NEURL	BC026336	240	240	240	960	1004	982	4.09167	29
TRAF2	BC032410	236	228	232	940	908	924	3.98276	30
NFXL1	0	236	240	238	920	960	940	3.94958	31
MARCH6	0	260	192	226	904	808	856	3.78761	32
LNX2	BC036755	260	236	248	912	952	932	3.75806	33
PEX12	BC031085	224	224	224	840	836	838	3.74107	34
RNF41	BC032637	232	244	238	880	868	874	3.67227	35
RNF138	BC018107	264	208	236	844	860	852	3.61017	36
BIRC2	BC028578	184	220	202	724	728	726	3.59406	37
PDZRN3	0	244	240	242	848	848	848	3.50413	38
RNF125	0	272	272	272	968	888	928	3.41176	39
CBLB	BC032851	192	196	194	676	636	656	3.38144	40
TRAF6	BC031052	184	188	186	652	604	628	3.37634	41
RNF182	BC050030	220	204	212	708	720	714	3.36792	42
TRIM5	BC021258	200	196	198	632	700	666	3.36364	43
MKRN1	BC064838	224	200	212	700	720	710	3.34906	44
PJA1	BC075803	236	240	238	732	860	796	3.34454	45
RNF183	BC013036	208	200	204	676	668	672	3.29412	46
MDM2	0	232	252	242	796	796	796	3.28926	47
MDM4	BC105106	224	232	228	704	772	738	3.23684	48
RNF6	0	256	260	258	836	824	830	3.21705	49
RNF175	BC034385	224	224	224	720	720	720	3.21429	50
TRAF7	BC024267	176	184	180	612	536	574	3.18889	51
RNF168	BC033791	336	388	362	1136	1112	1124	3.10497	52
RNF166	BC017226	240	228	234	716	736	726	3.10256	53
TRIM56	BC048194	196	244	220	708	648	678	3.08182	54
RNF24	BC039584	212	244	228	712	684	698	3.0614	55
ZNF645	BC126190	216	232	224	700	668	684	3.05357	56
SPRYD5	BC005014	212	196	204	640	604	622	3.04902	57
ZNF598	BC050477	236	196	216	668	648	658	3.0463	58
MID1	BC053626	180	196	188	568	568	568	3.02128	59
RNF180	BC101277	216	228	222	676	660	668	3.00901	60
ZNRF1	BC007235	236	240	238	728	700	714	3	61
RNF26	BC000058	232	232	232	704	688	696	3	62
RNF217	BC026087	236	212	224	688	648	668	2.98214	63
TRAF5	BC029600	240	260	250	724	760	742	2.968	64
MARCH3	BC047569	196	216	206	620	600	610	2.96117	65
MID1	BC053626	208	192	200	568	608	588	2.94	66
RBX1	BC001466	232	220	226	640	688	664	2.93805	67
BFAR	BC003054	168	164	166	500	472	486	2.92771	68
RNF40	BC006133	188	224	206	612	588	600	2.91262	69
SIAH1	BC042550	224	208	216	612	636	624	2.88889	70
RNF114	BC013695	232	220	226	676	616	646	2.85841	71
DCST1	BC064844	232	236	234	700	636	668	2.8547	72
TRIML1	BC114469	212	188	200	588	548	568	2.84	73
VPS18	BC001513	196	212	204	568	584	576	2.82353	74
TRIM9	BC063872	244	592	418	964	1384	1174	2.80861	75
TRAIP	BC019283	200	216	208	564	584	574	2.75962	76
PPIL2	BC000022	208	232	220	584	628	606	2.75455	77
PCGF1	BC004952	232	208	220	608	596	602	2.73636	78
TRIM47	BC017299	212	192	202	580	524	552	2.73267	79
PHF7	BC022002	248	232	240	660	644	652	2.71667	80
RNF10	BC031596	188	212	200	572	500	536	2.68	81
BIRC8	BC071665	216	172	194	508	528	518	2.6701	82
BIRC4	0	216	208	212	576	552	564	2.66038	83
PRPF19	BC018698	200	232	216	588	552	570	2.63889	84
TRIM60	BC100983	228	236	232	604	620	612	2.63793	85
VPS41	BC044851	216	324	270	732	684	708	2.62222	86
TRIM25	BC016924	244	236	240	640	612	626	2.60833	87
STUB1	BC017178	224	244	234	624	592	608	2.59829	88
RAD18	BC001302	284	228	256	684	644	664	2.59375	89
RFPL3	BC031689	252	224	238	640	580	610	2.56303	90
PEX10	BC000543	216	208	212	548	536	542	2.5566	91
TRIM62	BC012152	176	204	190	432	536	484	2.54737	92
MARCH2	BC032624	208	188	198	528	476	502	2.53535	93
ANAPC11	BC000607	216	208	212	536	536	536	2.5283	94
NHLRC1	BC103888	220	204	212	536	532	534	2.51887	95
TRIM23	BC022510	232	232	232	580	588	584	2.51724	96
TRIM4	BC025949	252	268	260	956	352	654	2.51538	97
TRIM69	BC033314	228	232	230	564	592	578	2.51304	98
TRIM17	BC033788	252	208	230	592	536	564	2.45217	99
MUL1	BC014010	184	204	194	468	476	472	2.43299	100
UNKL	BC000150	212	232	222	516	564	540	2.43243	101
MYLIP	BC002860	232	224	228	544	548	546	2.39474	102
ARIH1	BC051877	236	188	212	524	488	506	2.38679	103
RNF7	BC008627	220	220	220	552	492	522	2.37273	104
UHRF2	BC028397	228	232	230	592	496	544	2.36522	105
PCGF6	BC010235	184	208	196	464	460	462	2.35714	106
MARCH9	BC009489	224	216	220	540	492	516	2.34545	107
TRIM43	BC015353	256	244	250	580	588	584	2.336	108
RNF170	BC032393	252	228	240	568	552	560	2.33333	109
SIAH1	BC042550	216	216	216	484	520	502	2.32407	110
ARIH2	BC000422	184	204	194	396	500	448	2.30928	111
TRIM74	BC033871	228	248	238	496	588	542	2.27731	112
RNF150	BC101992	184	224	204	444	484	464	2.27451	113
BIRC7	BC014475	224	204	214	476	492	484	2.26168	114
RFWD2	BC094728	300	304	302	716	648	682	2.25828	115
LRSAM1	BC009239	192	256	224	532	476	504	2.25	116
BARD1	BC126428	228	216	222	496	500	498	2.24324	117
RNF148	BC029264	248	216	232	512	528	520	2.24138	118
PCGF5	BC051845	188	200	194	412	456	434	2.23711	119
TRIM28	BC004978	208	204	206	464	452	458	2.2233	120
BMI1	BC011652	208	240	224	484	508	496	2.21429	121
TRIM22	BC035582	228	256	242	544	524	534	2.20661	122
PCGF2	BC004858	252	228	240	548	508	528	2.2	123
RAPSN	BC004196	216	200	208	468	436	452	2.17308	124
MARCH5	BC015480	180	172	176	360	404	382	2.17045	125
TRIM48	BC001862	220	220	220	464	472	468	2.12727	126
RNF212	BC101260	248	248	248	544	500	522	2.10484	127
RNF5	BC004155	188	184	186	388	384	386	2.07527	128
RFFL	BC028424	240	252	246	504	516	510	2.07317	129
RING1	BC051866	244	260	252	540	504	522	2.07143	130
RNF34	BC007826	200	220	210	440	416	428	2.0381	131
RCHY1	BC047393	224	224	224	448	464	456	2.03571	132
MKRN2	BC015715	220	208	214	420	444	432	2.01869	133
LONRF2	BC101662	212	224	218	564	312	438	2.00917	134
TRIM34	0	220	236	228	456	460	458	2.00877	135
TRIM49	BC126472	232	236	234	472	468	470	2.00855	136
PARC	0	252	268	260	500	536	518	1.99231	137
SYVN1	BC030530	232	268	250	496	500	498	1.992	138
TRIM55	BC007750	212	220	216	428	432	430	1.99074	139
TRAF3	BC075087	160	160	160	424	212	318	1.9875	140
TRIM37	BC036012	248	232	240	488	464	476	1.98333	141
RSPRY1	BC013173	236	216	226	460	436	448	1.9823	142
WDSUB1	BC029520	268	260	264	536	504	520	1.9697	143
MGRN1	BC050389	252	248	250	492	492	492	1.968	144
CGRRF1	BC015063	228	256	242	456	492	474	1.95868	145
TRIM27	BC013580	224	248	236	456	460	458	1.94068	146
TRIM11	BC069227	196	236	216	540	296	418	1.93519	147
SIAH2	BC013082	244	284	264	528	480	504	1.90909	148
MID2	BC017707	224	332	278	540	520	530	1.90647	149
PCGF3	BC107061	244	232	238	460	444	452	1.89916	150
SHPRH	BC117686	176	224	200	476	280	378	1.89	151
HLTF	BC044659	216	212	214	408	396	402	1.8785	152
RAG1	BC037344	248	280	264	516	472	494	1.87121	153
RNF122	BC101573	224	236	230	492	368	430	1.86957	154
CCNB1IP1	BC001218	252	232	242	472	416	444	1.83471	155
RNF20	BC110585	188	188	188	464	224	344	1.82979	156
TRAF4	BC001769	228	212	220	400	404	402	1.82727	157
BRCA1	BC115037	244	248	246	600	288	444	1.80488	158
GTF2H2	BC065021	256	240	248	420	468	444	1.79032	159
RNF149	BC032328	248	208	228	408	408	408	1.78947	160
RNF13	BC009803	212	236	224	392	404	398	1.77679	161
TRIM54	BC141807	176	176	176	320	304	312	1.77273	162
UBOX5	BC007413	220	240	230	428	384	406	1.76522	163
MARCH1	0	256	236	246	440	428	434	1.76423	164
RNF167	BC010139	200	188	194	320	364	342	1.76289	165
TRIM52	BC007372	204	232	218	380	388	384	1.76147	166
RNF43	BC109028	224	268	246	512	352	432	1.7561	167
PARK2	BC022014	252	264	258	456	448	452	1.75194	168
RNF133	BC022038	232	248	240	416	416	416	1.73333	169
MARCH8	BC025394	232	200	216	340	388	364	1.68519	170
LONRF3	BC099847	208	224	216	428	300	364	1.68519	171
TRIM61	BC089393	232	248	240	436	372	404	1.68333	172
RFPL1	BC104768	232	264	248	508	324	416	1.67742	173
RNF123	0	236	268	252	416	416	416	1.65079	174
DTX1	BC048216	252	252	252	508	316	412	1.63492	175
RNF4	BC031935	200	268	234	388	376	382	1.63248	176
TRIM8	BC021925	204	228	216	424	280	352	1.62963	177
RNF130	BC113864	224	244	234	400	360	380	1.62393	178
RNF128	BC063404	228	256	242	396	388	392	1.61983	179
RNF11	BC047654	232	276	254	412	408	410	1.61417	180
DTX3	BC114498	280	284	282	524	376	450	1.59574	181
DTX4	BC119011	264	244	254	508	296	402	1.58268	182
MIB1	BC110581	248	232	240	476	280	378	1.575	183
TRIM68	BC075058	244	236	240	388	368	378	1.575	184
TRIM36	BC130334	192	240	216	396	284	340	1.57407	185
ATRX	0	264	232	248	396	380	388	1.56452	186
RNF19A	BC093938	220	204	212	352	304	328	1.54717	187
RNF151	BC113014	260	356	308	660	292	476	1.54545	188
RNF103	BC035053	220	228	224	312	380	346	1.54464	189
TRIM59	BC109260	244	260	252	508	256	382	1.51587	190
LNX1	0	228	268	248	356	384	370	1.49194	191
ZNRF4	BC017592	268	244	256	384	368	376	1.46875	192
RNF185	BC012817	208	224	216	380	252	316	1.46296	193
RNF19B	BC113560	240	248	244	428	284	356	1.45902	194
TRIM42	BC130474	224	248	236	420	264	342	1.44915	195
Mock		232	252	242	336	364	350	1.44628	196
NEURL2	BC105935	244	268	256	460	280	370	1.44531	197
FANCL	BC054517	240	264	252	392	332	362	1.43651	198
TRIM39	BC034985	240	280	260	356	388	372	1.43077	199
CBLC	BC028915	236	228	232	328	332	330	1.42241	200
NFX1	BC012151	232	248	240	400	268	334	1.39167	201
RNF44	BC039833	208	224	216	316	284	300	1.38889	202
RNF31	0	264	272	268	368	376	372	1.38806	203
VPS11	BC065563	252	412	332	436	476	456	1.37349	204
TRIM65	BC021259	240	240	240	372	284	328	1.36667	205
PJA2	BC030826	248	256	252	336	348	342	1.35714	206
DPF1	BC125153	216	232	224	360	244	302	1.34821	207
OSTM1	BC068581	248	248	248	332	328	330	1.33065	208
RNF219	BC028586	264	280	272	380	324	352	1.29412	209
PDZRN4	BC093746	236	244	240	340	280	310	1.29167	210
TRIM32	BC003154	260	216	238	304	300	302	1.26891	211
RNF111	0	264	268	266	328	336	332	1.24812	212
UHRF1	BC113875	240	264	252	356	272	314	1.24603	213
RC3H2	BC044642	268	240	254	348	284	316	1.24409	214
TRIM45	BC034943	268	252	260	312	328	320	1.23077	215
TRIM24	BC028689	256	268	262	308	336	322	1.22901	216
SH3RF2	BC125106	264	268	266	372	272	322	1.21053	217
ZSWIM2	BC031094	288	248	268	336	312	324	1.20896	218
RNF112	BC053989	336	336	336	456	332	394	1.17262	219
RNF141	BC018104	228	236	232	260	244	252	1.08621	220
NSMCE1	BC018938	816	668	742	640	900	770	1.03774	221
RNF146	BC008235	300	252	276	284	276	280	1.01449	222
RNF113A	BC000832	324	272	298	284	304	294	0.986577	223
RBCK1	BC015219	552	508	530	508	500	504	0.950943	224
