# Supplementary material for: MIND bomb 2 prevents RIPK1 kinase activity-dependent and -independent apoptosis through ubiquitylation of cFLIPL
Source: Commun Biol. 2021 Jan 19;4:80. doi: 10.1038/s42003-020-01603-y (PMC7815719; doi:10.1038/s42003-020-01603-y)
Supplement: Supplementary file 5 — Supplementary Data 2 [file 42003_2020_1603_MOESM5_ESM.xlsx]

## Sheet: 20190509_cFLIP_AQUA_01-09
Annotation				Score	CV% (All files)	Retention Time (in Reference File)	Use for Quantification?	Internal Standard	Spiked-in Amt (20190509_FLIP_AQUA_01.raw)	Spiked-in Amt (20190509_FLIP_AQUA_02.raw)	Spiked-in Amt (20190509_FLIP_AQUA_03.raw)	Spiked-in Amt (20190509_FLIP_AQUA_04.raw)	Spiked-in Amt (20190509_FLIP_AQUA_05.raw)	Spiked-in Amt (20190509_FLIP_AQUA_06.raw)	Spiked-in Amt (20190509_FLIP_AQUA_07.raw)	Spiked-in Amt (20190509_FLIP_AQUA_08.raw)	Spiked-in Amt (20190509_FLIP_AQUA_09.raw)	Calculated Amt (20190509_FLIP_AQUA_01.raw)	Calculated Amt (20190509_FLIP_AQUA_02.raw)	Calculated Amt (20190509_FLIP_AQUA_03.raw)	Calculated Amt (20190509_FLIP_AQUA_04.raw)	Calculated Amt (20190509_FLIP_AQUA_05.raw)	Calculated Amt (20190509_FLIP_AQUA_06.raw)	Calculated Amt (20190509_FLIP_AQUA_07.raw)	Calculated Amt (20190509_FLIP_AQUA_08.raw)	Calculated Amt (20190509_FLIP_AQUA_09.raw)	Diff% (20190509_FLIP_AQUA_01.raw)	Diff% (20190509_FLIP_AQUA_02.raw)	Diff% (20190509_FLIP_AQUA_03.raw)	Diff% (20190509_FLIP_AQUA_04.raw)	Diff% (20190509_FLIP_AQUA_05.raw)	Diff% (20190509_FLIP_AQUA_06.raw)	Diff% (20190509_FLIP_AQUA_07.raw)	Diff% (20190509_FLIP_AQUA_08.raw)	Diff% (20190509_FLIP_AQUA_09.raw)	File Area Ratio (20190509_FLIP_AQUA_01.raw)	File Area Ratio (20190509_FLIP_AQUA_02.raw)	File Area Ratio (20190509_FLIP_AQUA_03.raw)	File Area Ratio (20190509_FLIP_AQUA_04.raw)	File Area Ratio (20190509_FLIP_AQUA_05.raw)	File Area Ratio (20190509_FLIP_AQUA_06.raw)	File Area Ratio (20190509_FLIP_AQUA_07.raw)	File Area Ratio (20190509_FLIP_AQUA_08.raw)	File Area Ratio (20190509_FLIP_AQUA_09.raw)	Total File Area (20190509_FLIP_AQUA_01.raw)	Total File Area (20190509_FLIP_AQUA_02.raw)	Total File Area (20190509_FLIP_AQUA_03.raw)	Total File Area (20190509_FLIP_AQUA_04.raw)	Total File Area (20190509_FLIP_AQUA_05.raw)
Ubi (human)				Red	77																															0.1133	3.199	1.362	0.1178	2.914	1.397	0.1306	2.468	1.513	5346000	100500000	74220000	6242000	150700000
	MQIFVKT[Phosphoryl]LTGK			Red			TRUE
	M[Oxid]QIFVK[di-GlyGly]TLTGK			Red	130	26.67	TRUE												0.54 fmol	0.04 fmol		0.48 fmol	0.06 fmol		0.37 fmol											0	0.04311	0.00323	0	0.0383	0.005016	0	0.02987	0	0	88270	10810	0	127400
	TLTGK[di-GlyGly]TITLEVEPSDTIENVK			Red	86	36.68	TRUE											0.02 fmol	1.02 fmol	0.43 fmol	0.02 fmol	1.03 fmol	0.36 fmol	5.58e-3 fmol	0.81 fmol	0.4 fmol										0.001668	0.08183	0.03433	0.001709	0.08208	0.02875	0.0004465	0.06485	0.03185	24920	607700	524200	23040	1083000
		801.427		Red	86		TRUE	803.431										0.02 fmol	1.02 fmol	0.43 fmol	0.02 fmol	1.03 fmol	0.36 fmol	5.58e-3 fmol	0.81 fmol	0.4 fmol										0.001668	0.08183	0.03433	0.001709	0.08208	0.02875	0.0004465	0.06485	0.03185	24920	607700	524200	23040	1083000
		803.431		Yellow	17		FALSE	None	12.5 fmol	12.5 fmol	12.5 fmol	12.5 fmol	12.5 fmol	12.5 fmol	12.5 fmol	12.5 fmol	12.5 fmol	14.43 fmol	7.17 fmol	14.75 fmol	13.02 fmol	12.74 fmol	12.59 fmol	12.2 fmol	14.29 fmol	11.3 fmol	0.155	-0.426	0.18	0.042	0.019	0.007	-0.024	0.143	-0.096	14940000	7427000	15270000	13480000	13190000	13030000	12630000	14790000	11700000	14940000	7427000	15270000	13480000	13190000
	TITLEVEPSDTIENVK[di-GlyGly]AK			Red	283	33.91	TRUE																		2.34e-3 fmol											0	0	0	0	0	0	0	0.0001872	0	0	0	0	0	0
	AK[di-GlyGly]IQDK			Red	69	16.71	TRUE											0.03 fmol	0.27 fmol	0.46 fmol	0.03 fmol	0.27 fmol	0.41 fmol	0.03 fmol	0.24 fmol	0.4 fmol										0.00204	0.02185	0.03665	0.002108	0.02189	0.0324	0.002176	0.01896	0.03191	31400	278600	533900	32000	329700
		408.732		Red	69		TRUE	412.241										0.03 fmol	0.27 fmol	0.46 fmol	0.03 fmol	0.27 fmol	0.41 fmol	0.03 fmol	0.24 fmol	0.4 fmol										0.00204	0.02185	0.03665	0.002108	0.02189	0.0324	0.002176	0.01896	0.03191	31400	278600	533900	32000	329700
		412.241		Green	6		FALSE	None	12.5 fmol	12.5 fmol	12.5 fmol	12.5 fmol	12.5 fmol	12.5 fmol	12.5 fmol	12.5 fmol	12.5 fmol	12.87 fmol	10.66 fmol	12.19 fmol	12.7 fmol	12.6 fmol	12.55 fmol	13.1 fmol	12.14 fmol	13.69 fmol	0.03	-0.147	-0.025	0.016	0.008	0.004	0.048	-0.029	0.095	15390000	12750000	14570000	15180000	15060000	15010000	15660000	14510000	16370000	15390000	12750000	14570000	15180000	15060000
	IQDK[di-GlyGly]EGIPPDQQR			Red	100	20	TRUE												3.84e-3 fmol	4.00e-3 fmol		5.14e-3 fmol	2.03e-3 fmol			6.29e-3 fmol										0	0.0003073	0.0003197	0	0.0004111	0.0001623	0	0	0.000503	0	9963	10260	0	14860
	LIFAGK[Acet]QL[HeavyL]EDGR			Red	0	19.7	TRUE		12.5 fmol	12.5 fmol	12.5 fmol	12.5 fmol	12.5 fmol	12.5 fmol	12.5 fmol	12.5 fmol	12.5 fmol																			0	0	0	0	0	0	0	0	0	0	0	0	0	0
K48	LIFAGK[di-GlyGly]QLEDGR			Red	75	27.62	TRUE											0.21 fmol	7.43 fmol	3.84 fmol	0.25 fmol	6.51 fmol	3.68 fmol	0.27 fmol	6.07 fmol	3.43 fmol										0.0167	0.5947	0.3074	0.02033	0.5206	0.294	0.02186	0.4857	0.2743	672400	17290000	12300000	905900	23410000
		487.6		Red	75		TRUE	489.939										0.21 fmol	7.43 fmol	3.84 fmol	0.25 fmol	6.51 fmol	3.68 fmol	0.27 fmol	6.07 fmol	3.43 fmol										0.0167	0.5947	0.3074	0.02033	0.5206	0.294	0.02186	0.4857	0.2743	672400	17290000	12300000	905900	23410000
		489.939		Green	11		FALSE	None	12.5 fmol	12.5 fmol	12.5 fmol	12.5 fmol	12.5 fmol	12.5 fmol	12.5 fmol	12.5 fmol	12.5 fmol	12.25 fmol	8.85 fmol	12.17 fmol	13.56 fmol	13.68 fmol	12.6 fmol	13.96 fmol	12.96 fmol	12.47 fmol	-0.02	-0.292	-0.026	0.085	0.095	0.008	0.117	0.037	-0.002	40270000	29070000	40000000	44560000	44970000	41400000	45890000	42580000	40980000	40270000	29070000	40000000	44560000	44970000
K63	TLSDYNIQK[di-GlyGly]ESTLHLVLR			Red	83	35.78	TRUE											0.06 fmol	6.77 fmol	3.01 fmol	0.11 fmol	6.23 fmol	2.84 fmol	0.07 fmol	5.12 fmol	2.64 fmol										0.004604	0.5413	0.2409	0.008497	0.4986	0.2271	0.005476	0.4099	0.2108	66940	4753000	3650000	121300	7524000
		748.738		Red	83		TRUE	751.077										0.06 fmol	6.77 fmol	3.01 fmol	0.11 fmol	6.23 fmol	2.84 fmol	0.07 fmol	5.12 fmol	2.64 fmol										0.004604	0.5413	0.2409	0.008497	0.4986	0.2271	0.005476	0.4099	0.2108	66940	4753000	3650000	121300	7524000
		751.077		Green	14		FALSE	None	12.5 fmol	12.5 fmol	12.5 fmol	12.5 fmol	12.5 fmol	12.5 fmol	12.5 fmol	12.5 fmol	12.5 fmol	13.03 fmol	7.87 fmol	13.58 fmol	12.79 fmol	13.53 fmol	12.31 fmol	13.17 fmol	14.11 fmol	12.1 fmol	0.043	-0.37	0.087	0.023	0.082	-0.015	0.054	0.129	-0.032	14540000	8780000	15150000	14270000	15090000	13730000	14690000	15740000	13500000	14540000	8780000	15150000	14270000	15090000
	TLSDYNIQK[di-GlyGly]ES[Phosphoryl]T[Phosphoryl]LHLVLR			Red			TRUE		12.5 fmol	12.5 fmol	12.5 fmol	12.5 fmol	12.5 fmol	12.5 fmol	12.5 fmol	12.5 fmol	12.5 fmol
	ESTLHLVLR			Red	78	27.26	TRUE											1.63 fmol	49.79 fmol	21.06 fmol	1.73 fmol	44.74 fmol	21.66 fmol	1.92 fmol	37.78 fmol	22.66 fmol										0.1306	3.983	1.685	0.1387	3.579	1.733	0.1538	3.022	1.813	4550000	77430000	57190000	5160000	118200000
User Entered				Green	0																															0	0	0	0	0	0	0	0	0	0	0	0	0	0
	GGM[Oxid]QIFVK			Green	0	22.48	TRUE																													0	0	0	0	0	0	0	0	0	0	0	0	0	0
	M[Oxid]QIFVK[Acet]TLTGK[di-GlyGly]TITLEVEPSDTIENV[HeavyV]K			Red	0	36.68	TRUE		12.5 fmol	12.5 fmol	12.5 fmol	12.5 fmol	12.5 fmol	12.5 fmol	12.5 fmol	12.5 fmol	12.5 fmol																			0	0	0	0	0	0	0	0	0	0	0	0	0	0
Ubi(human)				Red	0																															0	0	0	0	0	0	0	0	0	0	0	0	0	0
	LIFAGKQLEDGRTLSDYNIQK			Red			TRUE		12.5 fmol	12.5 fmol	12.5 fmol	12.5 fmol	12.5 fmol	12.5 fmol	12.5 fmol	12.5 fmol	12.5 fmol
	M[Oxid]QIFVK[di-GlyGly]TLTGK[di-GlyGly]TITLEVEPSDTIENV[HeavyV]K			Red	0	36.71	TRUE		12.5 fmol	12.5 fmol	12.5 fmol	12.5 fmol	12.5 fmol	12.5 fmol	12.5 fmol	12.5 fmol	12.5 fmol																			0	0	0	0	0	0	0	0	0	0	0	0	0	0
Ub_LysC				Red
	ESTLHLVLRL[HeavyL]R			Red			TRUE		12.5 fmol	12.5 fmol	12.5 fmol	12.5 fmol	12.5 fmol	12.5 fmol	12.5 fmol	12.5 fmol	12.5 fmol
	ESTLHLVLRLRG			Red			TRUE		12.5 fmol	12.5 fmol	12.5 fmol	12.5 fmol	12.5 fmol	12.5 fmol	12.5 fmol	12.5 fmol	12.5 fmol
	ESTLHLVLRL[HeavyL]RGG			Red			TRUE		12.5 fmol	12.5 fmol	12.5 fmol	12.5 fmol	12.5 fmol	12.5 fmol	12.5 fmol	12.5 fmol	12.5 fmol
	QLEDGRTLSDYNIQK[di-GlyGly]ESTLHLVLRLR			Red			TRUE		12.5 fmol	12.5 fmol	12.5 fmol	12.5 fmol	12.5 fmol	12.5 fmol	12.5 fmol	12.5 fmol	12.5 fmol
[truncated: 4 more columns]

## Sheet: Analysis(n=3)
Annotation		Calculated Amt (20190509_FLIP_AQUA_01.raw)	Calculated Amt (20190509_FLIP_AQUA_02.raw)	Calculated Amt (20190509_FLIP_AQUA_03.raw)	Calculated Amt (20190509_FLIP_AQUA_04.raw)	Calculated Amt (20190509_FLIP_AQUA_05.raw)	Calculated Amt (20190509_FLIP_AQUA_06.raw)	Calculated Amt (20190509_FLIP_AQUA_07.raw)	Calculated Amt (20190509_FLIP_AQUA_08.raw)	Calculated Amt (20190509_FLIP_AQUA_09.raw)
		WT, C	WT, 7F10	KO, 7F10	WT, C	WT, 7F10	KO, 7F10	WT, C	WT, 7F10	KO, 7F10		fmol
K6	M[Oxid]QIFVK[di-GlyGly]TLTGK	0	0.54	0.04	0	0.48	0.06	0	0.37	0
K11	TLTGK[di-GlyGly]TITLEVEPSDTIENVK	0.02	1.02	0.43	0.02	1.03	0.36	0.00558	0.81	0.4
K27	TITLEVEPSDTIENVK[di-GlyGly]AK	0	0	0	0	0	0	0	0.00234	0
K29	AK[di-GlyGly]IQDK	0.03	0.27	0.46	0.03	0.27	0.41	0.03	0.24	0.4
K33	IQDK[di-GlyGly]EGIPPDQQR	0	0.00384	0.004	0	0.00514	0.00203	0	0	0.00629
K48	LIFAGK[di-GlyGly]QLEDGR	0.21	7.43	3.84	0.25	6.51	3.68	0.27	6.07	3.43
K63	TLSDYNIQK[di-GlyGly]ESTLHLVLR	0.06	6.77	3.01	0.11	6.23	2.84	0.07	5.12	2.64
	ESTLHLVLR	1.63	49.79	21.06	1.73	44.74	21.66	1.92	37.78	22.66
M1	GGM[Oxid]QIFVK	0	0	0	0	0	0	0	0	0
		Av			SD
		WT, C	WT, 7F10	KO, 7F10	WT, C	WT, 7F10	KO, 7F10
	K6	0	0.463333	0.0333333	0	0.0703957	0.0249444
	K11	0.0151933	0.953333	0.396667	0.00679765	0.101434	0.0286744
	K27	0	0.00078	0	0	0.00110309	0
	K29	0.03	0.26	0.423333	0	0.0141421	0.0262467
	K33	0	0.00299333	0.00410667	0	0.00218213	0.00174077
	K48	0.243333	6.67	3.65	0.0249444	0.566627	0.168721
	K63	0.08	6.04	2.83	0.0216025	0.686877	0.151217
	M1	0	0	0	0	0	0

## Sheet: Sheet1
Fig. 4e
							Two-tailed unpaired Student t-test
	WT 7F10			KO 7F10			P value		WT Control Ig
K6	0.54	0.48	0.37	0.04	0.06	0	0.0012379		0	0	0
K11	1.02	1.03	0.81	0.43	0.36	0.4	0.001718		0.02	0.02	0
K27	0	0	0.00234	0	0	0			0	0	0
K29	0.27	0.27	0.24	0.46	0.41	0.4	0.0014953		0.03	0.03	0.03
K33	0.00384	0.00514	0	0.004	0.00203	0.00629			0	0	0
K48	7.43	6.51	6.07	3.84	3.68	3.43	0.00194761		0.21	0.25	0.27
K63	6.77	6.23	5.12	3.01	2.84	2.64	0.00296626		0.06	0.11	0.07
M1	0	0	0	0	0	0			0	0	0
