# Supplementary material for: MIND bomb 2 prevents RIPK1 kinase activity-dependent and -independent apoptosis through ubiquitylation of cFLIPL
Source: Commun Biol. 2021 Jan 19;4:80. doi: 10.1038/s42003-020-01603-y (PMC7815719; doi:10.1038/s42003-020-01603-y)
Supplement: Supplementary file 6 — Supplementary Data 3 [file 42003_2020_1603_MOESM6_ESM.xlsx]

## Sheet: Sheet1
	Fig. 6a							Two-tailed unpaired Student t-test
	TNF	WT HeLa			MIB2 KO HeLa			P values
	0	10.8466	12.1271	13.5582	9.59179	12.3216	15.139	0.927142
	10	14.4746	9.49073	12.2777	14.7884	9.71701	12.4092	0.918527
	Fig. 6b							Two-tailed unpaired Student t-test
	TNF	WT HCT116			MIB2 KO HCT116			P values
	0	9.41231	12.001	14.8033	15.9238	8.64437	12.5621	0.912954
	10	13.2325	10.6438	12.2398	16.0881	12.4358	8.58118	0.892719
	Fig. 6c										One-way ANOVA with Tukey's multiple comparison test
		BV6 (1.0)			TNF + BV6 (1.0)			TNF + BV6 (1.0) + Nec-1s			A vs B	B vs C
	WT HeLa	17.9567	13.5807	8.50053	77.0748	62.3037	66.7132	20.5388	16.8837	16.6657	<0.0001	<0.0001
	Fig. 6d							Two-tailed unpaired Student t-test
	TNF conc + BV6 (0.1)	WT HeLa			MIB2 KO HeLa			P values
	0	13.1264	9.98752	8.98876	13.728	16.7423	15.8707	0.0365011
	1	14.8029	12.3774	15.0526	32.6312	30.9243	29.8348	0.00013287
	3	14.9634	17.5673	19.7788	37.1709	35.4458	40.6392	0.000599876
	10	19.4222	17.5673	21.0451	48.2114	50.2088	49.9183	1.413e-05
	Fig. 6e							Two-tailed unpaired Student t-test
	TNF conc + BV6 (0.1)	WT HCT116			MIB2 KO HCT116			P value
	0	8.12883	11.9939	8.98773	10.2434	10.7172	15.8798	0.297276
	1	10.8129	12.3773	9.06442	12.645	15.9288	18.8368	0.0674375
	3	11.9632	13.5736	10.8282	20.1601	25.4534	22.6434	0.00351179
	10	18.4202	14.5706	15.046	40.2058	45.205	38.9152	0.000360776
	Fig. 6g							Two-way ANOVA with Bonferroni's multiple comparisons test
	TNF conc + BV6 (0.1)	WT HeLa (A)			MIB2 KO HeLa (B)			A vs B	B; (-) vs Nec-1s
	0	11.6139	8.37331	10.1245	7.37187	11.7148	9.82916	>0.9999
	10	20.1785	22.3724	17.1894	69.446	67.8112	60.1384	<0.0001	<0.0001
	10 + Nec-1s	21.8894	24.6469	16.5957	34.703	39.768	34.9437	0.0003
	Fig. 6h							Two-way ANOVA with Bonferroni's multiple comparisons test
	TNF conc + BV6 (0.1)	WT HCT116 (A)			MIB2 KO HCT116 (B)			A vs B	B; (-) vs Nec-1s
	0	6.82927	4.22764	2.97329	4.3231	2.78658	2.2527	>0.9999
	10	10.7666	4.15796	3.29849	66.1748	62.4246	66.3701	<0.0001	0.0942
	10 + Nec-1s	3.67015	3.48432	4.16957	57.19	58.7135	63.8569	<0.0001
	Fig. 6i							Two-way ANOVA with Bonferroni's multiple comparisons test
	TNF conc + CHX (2.5)	WT HeLa (A)			MIB2 KO HeLa (B)			A vs B	B; (-) vs Nec-1s
	0	11.2818	8.99728	10.0037	10.6416	9.57842	8.40494	>0.9999
	1	11.7649	9.8326	7.19581	18.2742	24.262	19.197	0.0003	>0.9999
	1 + Nec-1s	13.6771	9.28914	9.05767	21.915	23.8508	21.243	0.0001
	3	24.2041	23.9324	21.6277	34.3018	44.4017	39.5674	<0.0001	>0.9999
	3 + Nec-1s	19.9772	19.9772	21.9296	38.6246	40.3898	42.486	<0.0001
	10	55.7852	54.1749	50.9544	52.7465	59.9278	59.8275	0.7108	>0.9999
	10 + Nec-1s	56.9023	55.7449	50.5418	59.8977	59.9378	53.1076	>0.9999
	Fig. 6j							Two-way ANOVA with Bonferroni's multiple comparisons test
	TNF conc + CHX (2.5)	WT HCT116 (A)			MIB2 KO HCT116 (B)			A vs B	B; (-) vs Nec-1s
	0	5.28455	4.73868	3.83275	5.20856	3.80225	5.61222	>0.9999
	1	5.47038	0.464576	4.20441	60.5886	58.5312	59.651	<0.0001	>0.9999
	1 + Nec-1s	1.74216	2.06736	2.11382	54.742	57.9713	55.5753	<0.0001
	3	57.9559	58.8269	57.5958	60.5235	62.9715	59.1302	>0.9999	>0.9999
	3 + Nec-1s	58.9547	61.2544	55.2613	59.7812	66.943	61.0052	0.4086
	10	60.511	64.9013	62.59	60.0156	55.992	60.8099	0.5778	>0.9999
	10 + Nec-1s	57.8281	60.1626	51.7073	66.4873	57.7108	62.5939	0.0719
