# Supplementary material for: MIND bomb 2 prevents RIPK1 kinase activity-dependent and -independent apoptosis through ubiquitylation of cFLIPL
Source: Commun Biol. 2021 Jan 19;4:80. doi: 10.1038/s42003-020-01603-y (PMC7815719; doi:10.1038/s42003-020-01603-y)
Supplement: Supplementary file 7 — Supplementary Data 4 [file 42003_2020_1603_MOESM7_ESM.xlsx]

## Sheet: Sheet1
	Fig. 8c										One-way ANOVA with Tukey's multiple comparison test
	TNF conc + BV6 (0.1)	MIB2 KO HeLa (A)			MIB2KO HeLa /HA-MIB2 (B)			MIB2KO HeLa MT MIB2 (C)			A vs B	A vs C
	0	13.0178	15.6214	14.115	13.2393	10.5597	9.8462	15.4064	18.2045	15.3065	0.1261	0.3238
	1	26.9854	32.8312	26.2486	20.8816	19.1058	16.3945	30.5296	35.7761	32.8781	0.0135	0.2316
	3	38.1038	43.18	38.7752	19.2009	24.4966	22.2293	36.2092	45.1199	40.5563	0.0015	0.9738
	10	45.7344	55.199	52.7755	24.8137	26.3041	20.4376	48.8841	52.3151	45.936	0.0003	0.7704
	Fig. 8d										Two-way ANOVA with Bonferroni's multiple comparisons test
	TNF conc + BV6 (0.1)	MIB2 KO HeLa (A)			MIB2KO HeLa /HA-MIB2 (B)			MIB2KO HeLa MT MIB2 (C)			A vs B	A vs C	C; (-) vs Nec-1s
	0	9.54559	6.20804	5.19607	10.4352	3.72753	5.36424	4.81465	4.73715	9.43555	>0.9999	>0.9999
	10	49.7908	57.4973	52.2915	20.492	18.7512	17.8335	53.0774	53.0192	48.3015	<0.0001	>0.9999	0.0002
	10 + Nec-1s	33.1712	37.7153	41.2864	18.2592	13.5099	21.3623	38.4106	33.4507	41.3653	<0.0001	>0.9999
	Fig. 8e										Two-way ANOVA with Bonferroni's multiple comparisons test
	TNF conc + CHX (2.5)	MIB2 KO HeLa (A)			MIB2KO HeLa /HA-MIB2 (B)			MIB2KO HeLa MT MIB2 (C)			A vs B	A vs C	C; (-) vs Nec-1s
	0	5.86436	6.91743	9.69986	8.89284	4.15184	8.71793	7.04074	8.32174	9.52682	>0.9999	>0.9999
	1	19.419	17.3419	17.1873	6.72947	3.96772	8.63508	18.5223	20.5624	18.1332	<0.0001	>0.9999	>0.9999
	1 + Nec-1s	17.1583	20.8006	18.2307	7.43832	6.83073	12.207	17.2223	20.5529	20.8945	0.0005	>0.9999
	3	32.9834	40.0168	36.5001	17.7581	22.407	22.6556	30.0038	34.7862	40.2992	<0.0001	>0.9999	>0.9999
	3 + Nec-1s	32.8481	38.5579	36.5194	17.1689	21.5233	17.8962	39.3883	37.1204	37.2248	<0.0001	>0.9999
	10	49.3108	53.0594	59.9478	55.189	48.6805	56.8369	55.8989	56.9332	50.2625	>0.9999	>0.9999	>0.9999
	10 + Nec-1s	55.0206	52.3155	57.89	53.3939	55.2811	50.715	57.4741	56.7529	52.1129	>0.9999	>0.9999
	Fig. 8g										One-way ANOVA with Tukey's multiple comparison test
	TNF conc + BV6 (0.1)	MIB2 KO HCT116 (A)			MIB2KO HCT116 /HA-MIB2 (B)			MIB2KO HCT116 MT MIB2 (C)			A vs B	A vs C
	0	13.2386	13.7978	14.1907	11.8923	9.69121	10.1821	15.3996	17.1903	12.8927	0.081	0.4922
	1	25.6914	20.3869	24.4975	12.5732	12.6999	19.7308	20.0879	26.1924	27.0877	0.062	0.9469
	3	38.1895	30.0892	35.4995	18.1314	18.0998	21.4885	38.8898	30.0993	41.299	0.0112	0.8163
	10	45.7911	52.1989	58.788	22.3436	24.2914	16.4846	48.4942	58.1963	46.085	0.0014	0.9571
	Fig. 8h										Two-way ANOVA with Bonferroni's multiple comparisons test
	TNF conc + BV6 (0.1)	MIB2 KO HCT116 (A)			MIB2KO HCT116 /HA-MIB2 (B)			MIB2KO HCT116 MT MIB2 (C)			A vs B	A vs C	C; (-) vs Nec-1s
	0	7.99557	5.00855	10.4848	6.08478	9.29141	6.96074	8.24176	8.14384	1.22402	>0.9999	>0.9999
	10	64.3418	59.1823	74.4192	9.27577	5.22446	10.2612	59.0632	57.4638	71.5319	<0.0001	>0.9999	>0.9999
	10 + Nec-1s	62.9086	58.7448	56.0897	5.31832	12.0131	9.24449	63.2086	61.9845	57.0232	<0.0001	>0.9999
	Fig. 8i										Two-way ANOVA with Bonferroni's multiple comparisons test
	TNF conc + CHX (2.5)	MIB2 KO HeLa (A)			MIB2KO HeLa /HA-MIB2 (B)			MIB2KO HeLa MT MIB2 (C)			A vs B	A vs C	C; (-) vs Nec-1s
	0	5.24178	4.5818	10.4963	11.7492	11.2325	4.13399	8.59471	6.9257	7.54337	>0.9999	>0.9999
	1	53.9662	57.3677	49.4606	15.3665	14.5506	2.09419	50.9637	53.7235	56.5884	<0.0001	>0.9999	>0.9999
	1 + Nec-1s	52.7224	55.6162	54.1693	17.2975	5.30348	5.42586	60.1761	58.2311	60.912	<0.0001	>0.9999
	3	50.0571	56.3904	46.8334	55.6729	59.0046	60.8948	48.4931	60.5309	49.0056	>0.9999	>0.9999	>0.9999
	3 + Nec-1s	51.3136	49.9556	46.4272	51.3349	60.5004	57.8215	51.082	51.3711	53.5526	>0.9999	>0.9999
	10	57.9896	52.4432	53.1032	60.5684	61.126	63.4649	54.6434	51.3448	53.2241	>0.9999	>0.9999	>0.9999
	10 + Nec-1s	58.1673	57.1265	54.2201	59.3038	61.6971	61.1396	55.1954	57.666	56.0627	>0.9999	>0.9999
