# Supplementary material for: MIND bomb 2 prevents RIPK1 kinase activity-dependent and -independent apoptosis through ubiquitylation of cFLIPL
Source: Commun Biol. 2021 Jan 19;4:80. doi: 10.1038/s42003-020-01603-y (PMC7815719; doi:10.1038/s42003-020-01603-y)
Supplement: Supplementary file 8 — Supplementary Data 5 [file 42003_2020_1603_MOESM8_ESM.xlsx]

## Sheet: Sheet1
	Fig. 9d									One-way ANOVA with Tukey's multiple comparison test
		cFLIP KO MEFs (A)			cFLIP KO cFLIPL-WT (B)			cFLIP KO cFLIPL-3A (C)			A vs B	A vs C	B vs C
	Untreated	13.4042	9.76568	8.39761	8.22427	8.32759	9.15415	10.6523	9.19756	11.0511	0.3664	0.9847	0.4423
	TNF	66.5696	61.0537	57.9246	7.06709	8.72021	8.01763	8.2825	12.2947	12.0131	<0.0001	<0.0001	0.4721
	TNF + BV6 (0.1)	73.0316	63.7171	66.2203	10.1254	10.2493	9.19548	32.5669	27.6631	37.0014	<0.0001	<0.0001	0.001
	TNF +BV6 (0.1) + zVAD	78.7804	76.6119	74.8654	19.5275	20.3127	20.664	22.4777	23.0643	20.0375	<0.0001	<0.0001	0.4076
	Fig. 9h									One-way ANOVA with Tukey's multiple comparison test
		cFLIP KO MEFs (A)			cFLIP KO cFLIPL-WT (B)			cFLIP KO cFLIPL-K9R (C)			A vs B	A vs C	B vs C
	Untreated	6.73019	10.4777	9.21577	9.94556	6.63731	9.88314	4.54624	9.96837	10.4897	>0.9999	0.9699	0.9681
	TNF	64.1567	57.2353	57.0536	4.86874	9.99757	10.1744	10.0101	8.10191	9.4053	<0.0001	<0.0001	0.9387
	TNF + BV6 (0.1)	60.3231	62.0248	64.7398	15.1368	12.2967	9.08208	33.0958	31.073	25.0565	<0.0001	<0.0001	0.0014
	TNF +BV6 (0.1) + zVAD	70.8199	65.8966	59.0325	19.579	20.5569	25.8106	15.3592	23.8678	21.9388	<0.0001	<0.0001	0.9106
	Fig. 9j									One-way ANOVA with Tukey's multiple comparison test
		(-) (A)			TNF/BV6 (0.1) (B)			TNF/BV6 (0.1)/Nec-1s			A vs B	A vs C	B vs C
	mock	10.4544	5.23792	8.42576	55.8891	58.873	63.0268	54.5259	55.6744	58.7334	<0.0001	<0.0001	0.4624
	cFLIPL WT	4.39776	9.52551	10.4959	5.83994	11.1368	8.44832	4.1841	9.47209	9.59672	0.9899	0.9864	0.9538
	cFLIPL-3A	8.60143	7.56891	7.80516	28.4206	34.5457	34.7295	27.8343	30.2494	32.9619	<0.0001	<0.0001	0.5714
	cFLIPL-K9R	8.30328	11.068	11.8631	36.7822	30.4392	29.3666	28.8858	32.2977	27.6653	0.0002	0.0005	0.5551
