# Supplementary material for: MIND bomb 2 prevents RIPK1 kinase activity-dependent and -independent apoptosis through ubiquitylation of cFLIPL
Source: Commun Biol. 2021 Jan 19;4:80. doi: 10.1038/s42003-020-01603-y (PMC7815719; doi:10.1038/s42003-020-01603-y)
Supplement: Supplementary file 9 — Supplementary Data 6 [file 42003_2020_1603_MOESM9_ESM.xlsx]

## Sheet: Sheet1
	Supplementary Fig. 7d
									Student t-test
			NT siRNA			MIB1 siRNA
		WT HeLa	11.7594	11.1211	14.8659	10.2023	10.3361	15.0357	0.731248
		MIB2 KO HeLa	56.3005	50.896	51.1939	53.6585	52.3795	58.1499	0.478947
