# Supplementary material for: MIND bomb 2 prevents RIPK1 kinase activity-dependent and -independent apoptosis through ubiquitylation of cFLIPL
Source: Commun Biol. 2021 Jan 19;4:80. doi: 10.1038/s42003-020-01603-y (PMC7815719; doi:10.1038/s42003-020-01603-y)
Supplement: Supplementary file 10 — Supplementary Data 7 [file 42003_2020_1603_MOESM10_ESM.xlsx]

## Sheet: Sheet1
	Supplementary Fig. 8a									Supplementary Fig. 8e
		cFLIPL				cFLIPs					cFLIPL				cFLIPs
		TNF				TNF					TNF				TNF
		(hr)	WT HeLa	MIB2 KO HeLa		(hr)	WT HeLa	MIB2 KO HeLa			(hr)	WT HCT116	MIB2 KO HCT116		(hr)	WT HCT116	MIB2 KO HCT116
		0	100	100		0	100	100			0	100	100		0	100	100
		1	87.3422	92.416		1	73.1029	94.3808			1	97.9318	94.9078		1	101.211	86.6519
		2	96.9986	88.2445		2	80.7546	88.0192			2	89.3068	98.9553		2	90.262	103.422
		4	94.8448	97.4825		4	65.1717	85.617			4	89.5435	101.641		4	116.737	96.4837
		8	91.6299	110.41		8	97.0036	84.729			8	81.3924	102.699		8	105.958	89.1679
	Supplementary Fig. 8b									Supplementary Fig. 8f
		cFLIPL				cFLIPs					cFLIPL				cFLIPs
		CHX (2.5)				CHX (2.5)					CHX (2.5)				CHX (2.5)
		(hr)	WT HeLa	MIB2 KO HeLa		(hr)	WT HeLa	MIB2 KO HeLa			(hr)	WT HCT116	MIB2 KO HCT116		(hr)	WT HCT116	MIB2 KO HCT116
		0	100	100		0	100	100			0	100	100		0	100	100
		1	71.3761	87.3233		1	21.4602	29.1629			1	84.3167	77.0303		1	38.7108	29.0589
		2	76.1163	72.9736		2	30.7502	7.3639			2	98.2779	65.7607		2	60.6413	9.55438
		4	62.9067	58.2037		4	16.0765	3.14886			4	77.0979	62.5678		4	28.5474	10.5395
		8	54.7761	5.99947		8	3.68797	3.96566			8	57.1129	18.1803		8	18.525	6.27903
	Supplementary Fig. 8c									Supplementary Fig. 8g
		cFLIPL				cFLIPs					cFLIPL				cFLIPs
		TNF/CHX (2.5)				TNF/CHX (2.5)					TNF/CHX (2.5)				TNF/CHX (2.5)
		(hr)	WT HeLa	MIB2 KO HeLa		(hr)	WT HeLa	MIB2 KO HeLa			(hr)	WT HCT116	MIB2 KO HCT116		(hr)	WT HCT116	MIB2 KO HCT116
		0	100	100		0	100	100			0	100	100		0	100	100
		1	60.9044	74.6193		1	12.8256	6.00817			1	75.5432	63.0881		1	35.9985	14.8999
		2	57.7494	51.5747		2	5.80357	0.891318			2	52.609	42.8397		2	12.608	6.69998
		4	48.0204	10.3396		4	1.02171	0.23249			4	53.7298	30.1703		4	8.10626	1.87913
		8	14.6281	13.3181		8	1.09609	1.56049			8	14.8671	18.8532		8	6.65766	0.623273
	Supplementary Fig. 8d									Supplementary Fig. 8h
		cFLIPL				cFLIPs					cFLIPL				cFLIPs
		TNF/BV6 (0.1)				TNF/BV6 (0.1)					TNF/BV6 (0.1)				TNF/BV6 (0.1)
		(hr)	WT HeLa	MIB2 KO HeLa		(hr)	WT HeLa	MIB2 KO HeLa			(hr)	WT HCT116	MIB2 KO HCT116		(hr)	WT HCT116	MIB2 KO HCT116
		0	100	100		0	100	100			0	100	100		0	100	100
		1	92.3581	97.2305		1	88.6235	71.0137			1	92.6193	78.9478		1	113.678	89.1419
		2	96.6379	72.4871		2	81.7106	5.7195			2	85.3167	68.9517		2	102.872	20.7645
		4	99.4039	8.76083		4	122.079	0.30664			4	83.6091	22.0641		4	107.558	0.004316
		8	97.8475	6.42173		8	120.196	1.73656			8	88.271	27.1917		8	95.7877	1.70799
