# Supplementary material for: MIND bomb 2 prevents RIPK1 kinase activity-dependent and -independent apoptosis through ubiquitylation of cFLIPL
Source: Commun Biol. 2021 Jan 19;4:80. doi: 10.1038/s42003-020-01603-y (PMC7815719; doi:10.1038/s42003-020-01603-y)
Supplement: Supplementary file 11 — Supplementary Data 8 [file 42003_2020_1603_MOESM11_ESM.xlsx]

## Sheet: Sheet1
	Supplementary Fig. 10b
														Student t-test
														P value
	TNF conc + BV6 (0.1)	WT HeLa (-) (A)			WT HeLa TNF 24hr (B)			MIB2 KO HeLa (-) (C)			MIB2 KO HeLa TNF 24hr (D)			A vs B	C vs D
	0	6.90798	15.8319	10.6021	16.4321	12.8642	11.8712	13.262	10.9353	7.62215	8.24969	12.8668	12.3889	0.424482	0.810719
	1	10.5905	14.5955	12.0778	17.9269	10.6056	16.8685	18.0177	24.5789	20.7911	24.5388	21.6996	21.279	0.35013	0.558503
	3	12.7766	19.8728	11.3699	19.0289	17.4577	12.5477	30.4979	36.9567	27.2871	33.8495	28.047	31.7178	0.636755	0.915081
	10	15.3302	19.604	14.5865	21.0693	19.0726	9.81997	43.4714	47.3709	55.7655	41.6977	42.2426	56.2661	0.970998	0.739704
